# Supplementary material for: Disentangling bias for non-destructive insect metabarcoding
Source: PeerJ. 2022 Feb 23;10:e12981. doi: 10.7717/peerj.12981 (PMC8881911; doi:10.7717/peerj.12981)
Supplement: Supplemental Information 3 [file peerj-10-12981-s003.csv]

pcr_primers	community_type	r2	adj_r2	rmse	fstat	pval	signif
fwhF2-fwhR2n	DNA	0.9962408766413159	0.9956732820086454	0.006931336240193626	1844.2420331686228	5.422259887540061e-108	***
fwhF2-HexCOIR4	DNA	0.9955028497498588	0.9948248142512294	0.0063169167321006515	1602.689728240053	1.5995271931708658e-103	***
fwhF2-fwhR2n	DNEasy	0.8977283389237853	0.8824925917282688	0.03847058868944601	61.172787719292224	6.36837242876903e-37	***
fwhF2-HexCOIR4	DNEasy	0.9035047938201587	0.8891231486971383	0.040647876382808465	64.84775224798133	1.835283341941107e-37	***
fwhF2-fwhR2n	PCR	0.9968605964492216	0.996382925338159	0.005142314566737605	2167.2472922926804	8.307761278161687e-108	***
fwhF2-HexCOIR4	PCR	0.996762572828397	0.9962741715021624	0.005246345426532601	2116.1894286088905	3.996157563696902e-114	***
fwhF2-fwhR2n	QuickExtract	0.8782582511852066	0.8376930374358001	0.06630277144977902	24.72291101174348	7.308792582799381e-11	***
fwhF2-HexCOIR4	QuickExtract	0.8658470043259633	0.8211457122850098	0.0614666819834584	23.420315383330212	2.565302777144945e-9	***
