# Supplementary material for: Disentangling bias for non-destructive insect metabarcoding
Source: PeerJ. 2022 Feb 23;10:e12981. doi: 10.7717/peerj.12981 (PMC8881911; doi:10.7717/peerj.12981)
Supplement: Supplemental Information 4 [file peerj-10-12981-s004.csv]

taxon	pcr_primers	community_type	relative_efficiency	se
Acizzia_alternata	fwhF2-fwhR2n	DNA	78.30568341510066	1.078866432755327
Acizzia_alternata	fwhF2-fwhR2n	DNEasy	48.496933752443255	1.6725514356907258
Acizzia_alternata	fwhF2-fwhR2n	PCR	3.324999332879728	1.0693486086978
Acizzia_alternata	fwhF2-fwhR2n	QuickExtract	153.5145439370799	2.8610009289962224
Acizzia_alternata	fwhF2-HexCOIR4	DNA	59.97157553944978	1.0737039626949574
Acizzia_alternata	fwhF2-HexCOIR4	DNEasy	42.100883825339636	1.7056603621444875
Acizzia_alternata	fwhF2-HexCOIR4	PCR	4.655581141677326	1.0397190203846227
Acizzia_alternata	fwhF2-HexCOIR4	QuickExtract	117.6665955804741	2.71482141694472
Acizzia_solanicola	fwhF2-fwhR2n	DNA	8.030002266317064	1.0266677796424797
Acizzia_solanicola	fwhF2-fwhR2n	DNEasy	58.7405349076056	1.1071200211150225
Acizzia_solanicola	fwhF2-fwhR2n	PCR	2.5120266920827605	1.0451076218357656
Acizzia_solanicola	fwhF2-fwhR2n	QuickExtract	33.954956734583774	1.2844695100044339
Acizzia_solanicola	fwhF2-HexCOIR4	DNA	5.930747186423865	1.020911353067465
Acizzia_solanicola	fwhF2-HexCOIR4	DNEasy	44.52151174848772	1.1080857941920212
Acizzia_solanicola	fwhF2-HexCOIR4	PCR	2.2130163676465298	1.0364673325130953
Acizzia_solanicola	fwhF2-HexCOIR4	QuickExtract	26.472666730121958	1.2215383520964342
Acizzia_sp	fwhF2-fwhR2n	DNA	2.0200759321429467	1.0268304602461764
Acizzia_sp	fwhF2-fwhR2n	DNEasy	3.8696901705668205	1.2902382406148494
Acizzia_sp	fwhF2-fwhR2n	PCR	1.2894211055029887	1.0312630622210748
Acizzia_sp	fwhF2-fwhR2n	QuickExtract	1.2667470306393918	1.328951687254921
Acizzia_sp	fwhF2-HexCOIR4	DNA	8.513154529102575	1.02371849851649
Acizzia_sp	fwhF2-HexCOIR4	DNEasy	17.388650268830872	1.3092473102651079
Acizzia_sp	fwhF2-HexCOIR4	PCR	2.2845396963458553	1.0433667044582546
Acizzia_sp	fwhF2-HexCOIR4	QuickExtract	6.271734835864173	1.3426092672223096
Aphidius_colemani	fwhF2-fwhR2n	DNA	7.100683320075547	1.0420279002824366
Aphidius_colemani	fwhF2-fwhR2n	DNEasy	1.1354514552597397	1.3671583380386512
Aphidius_colemani	fwhF2-fwhR2n	PCR	4.828937546622235	1.030943873758657
Aphidius_colemani	fwhF2-fwhR2n	QuickExtract	1.0179428591276345	1.4706142373692415
Aphidius_colemani	fwhF2-HexCOIR4	DNA	3.440178673366392	1.0309136605921265
Aphidius_colemani	fwhF2-HexCOIR4	DNEasy	0.5745355012927205	1.39116738743068
Aphidius_colemani	fwhF2-HexCOIR4	PCR	3.703074041097298	1.031284997829984
Aphidius_colemani	fwhF2-HexCOIR4	QuickExtract	0.7836829732781039	1.5533964729500573
Bactrocera_tryoni	fwhF2-fwhR2n	DNA	0.0452454234365231	1.063827352819879
Bactrocera_tryoni	fwhF2-fwhR2n	DNEasy	0.5672110969836693	1.1708769610628875
Bactrocera_tryoni	fwhF2-fwhR2n	PCR	0.0206259107811262	1.0409977516261892
Bactrocera_tryoni	fwhF2-fwhR2n	QuickExtract	0.11682694040834335	1.6531127670335244
Bactrocera_tryoni	fwhF2-HexCOIR4	DNA	0.05428686796568072	1.08530311387269
Bactrocera_tryoni	fwhF2-HexCOIR4	DNEasy	0.5208505759835786	1.1365256397128356
Bactrocera_tryoni	fwhF2-HexCOIR4	PCR	0.04966715533263572	1.0274041605823558
Bactrocera_tryoni	fwhF2-HexCOIR4	QuickExtract	0.13129672645167778	1.610077069701402
Bradysia_nr.ocellaris	fwhF2-fwhR2n	DNA	0.19125492335439268	1.3063582603417552
Bradysia_nr.ocellaris	fwhF2-fwhR2n	DNEasy	0.23124030322895478	1.4539304703381613
Bradysia_nr.ocellaris	fwhF2-fwhR2n	PCR	0.2631317919366586	1.021447876964172
Bradysia_nr.ocellaris	fwhF2-HexCOIR4	DNA	0.2747895409441931	1.0301991107854616
Bradysia_nr.ocellaris	fwhF2-HexCOIR4	DNEasy	0.30190322183019297	1.7790120742003703
Bradysia_nr.ocellaris	fwhF2-HexCOIR4	PCR	0.18523551553671722	1.0721300404544016
Carpophilus_davidsoni	fwhF2-fwhR2n	DNA	0.049418578546120626	1.0381456583890596
Carpophilus_davidsoni	fwhF2-fwhR2n	DNEasy	0.016496553401036743	1.2941535800837929
Carpophilus_davidsoni	fwhF2-fwhR2n	PCR	0.08921200759878264	1.0402683939635131
Carpophilus_davidsoni	fwhF2-fwhR2n	QuickExtract	0.030602031362482032	1.4043758538398514
Carpophilus_davidsoni	fwhF2-HexCOIR4	DNA	0.22074765364934637	1.0337509137765888
Carpophilus_davidsoni	fwhF2-HexCOIR4	DNEasy	0.07669863790504301	1.2427481765966022
Carpophilus_davidsoni	fwhF2-HexCOIR4	PCR	0.21390697389567268	1.0268159007108324
Carpophilus_davidsoni	fwhF2-HexCOIR4	QuickExtract	0.13912264778547842	1.3187431246894097
Carpophilus_truncatus	fwhF2-fwhR2n	DNA	3.414775926817163	1.0350442896603604
Carpophilus_truncatus	fwhF2-fwhR2n	DNEasy	0.08605055808411599	1.2702701108499328
Carpophilus_truncatus	fwhF2-fwhR2n	PCR	0.24625041773364165	1.0300255393165576
Carpophilus_truncatus	fwhF2-fwhR2n	QuickExtract	0.14133287993516375	3.1369757510015632
Carpophilus_truncatus	fwhF2-HexCOIR4	DNA	1.861153478655121	1.0313526611208623
Carpophilus_truncatus	fwhF2-HexCOIR4	DNEasy	0.04248773992241987	1.309767938329334
Carpophilus_truncatus	fwhF2-HexCOIR4	PCR	0.23362433183017672	1.0342052589677462
Carpophilus_truncatus	fwhF2-HexCOIR4	QuickExtract	0.036767202983407445	4.672690694381847
Diuraphis_noxia	fwhF2-fwhR2n	DNA	0.07422640571648205	1.0853715595566888
Diuraphis_noxia	fwhF2-fwhR2n	DNEasy	0.4025036367121941	1.274972244117839
Diuraphis_noxia	fwhF2-fwhR2n	PCR	1.1451176797698244	1.0291841906723749
Diuraphis_noxia	fwhF2-fwhR2n	QuickExtract	0.576986707848011	1.6049416271787527
Diuraphis_noxia	fwhF2-HexCOIR4	DNA	0.07467657379970245	1.1244880294107569
Diuraphis_noxia	fwhF2-HexCOIR4	DNEasy	0.44169218287810974	1.3012147227613082
Diuraphis_noxia	fwhF2-HexCOIR4	PCR	1.074265154929702	1.0295427062268665
Diuraphis_noxia	fwhF2-HexCOIR4	QuickExtract	0.7329628613609542	1.5961200571517387
Drosophila_hydei	fwhF2-fwhR2n	DNA	0.3323972660855375	1.0247409566166708
Drosophila_hydei	fwhF2-fwhR2n	DNEasy	0.6585625311546961	1.5368031190287836
Drosophila_hydei	fwhF2-fwhR2n	PCR	0.566756936693014	1.0421130303365835
Drosophila_hydei	fwhF2-fwhR2n	QuickExtract	0.22745895938632008	1.3259749056387613
Drosophila_hydei	fwhF2-HexCOIR4	DNA	0.4706429723254602	1.0219480399148682
Drosophila_hydei	fwhF2-HexCOIR4	DNEasy	0.9483393143395538	1.5536088794803389
Drosophila_hydei	fwhF2-HexCOIR4	PCR	0.4872781609074743	1.0242055787049242
Drosophila_hydei	fwhF2-HexCOIR4	QuickExtract	0.27085650387414945	1.4114445817853027
Drosophila_melanogaster	fwhF2-fwhR2n	DNA	2.8105114503165836	1.0392497688859486
Drosophila_melanogaster	fwhF2-fwhR2n	DNEasy	1.4489812285553323	1.2018152721091602
Drosophila_melanogaster	fwhF2-fwhR2n	PCR	0.5368297435809809	1.0427992864401625
Drosophila_melanogaster	fwhF2-fwhR2n	QuickExtract	1.4642384173086147	1.3075487446945149
Drosophila_melanogaster	fwhF2-HexCOIR4	DNA	0.6706923941698837	1.022553777623487
Drosophila_melanogaster	fwhF2-HexCOIR4	DNEasy	0.3974751839495272	1.2219200303044007
Drosophila_melanogaster	fwhF2-HexCOIR4	PCR	0.9873292932138149	1.0383431401545888
Drosophila_melanogaster	fwhF2-HexCOIR4	QuickExtract	0.35447662588869977	1.3270258931044356
Drosophila_simulans	fwhF2-fwhR2n	DNA	1.6543448156835059	1.0288810257138414
Drosophila_simulans	fwhF2-fwhR2n	DNEasy	1.0782390580725483	1.1945047844309074
Drosophila_simulans	fwhF2-fwhR2n	PCR	19.91003231547559	1.0331714329057533
Drosophila_simulans	fwhF2-fwhR2n	QuickExtract	6.039369362457294	1.5112598912651303
Drosophila_simulans	fwhF2-HexCOIR4	DNA	0.7047457496747787	1.0304212627312184
Drosophila_simulans	fwhF2-HexCOIR4	DNEasy	0.4606872010635249	1.144093750659941
Drosophila_simulans	fwhF2-HexCOIR4	PCR	2.4852776471862525	1.0298433133037412
Drosophila_simulans	fwhF2-HexCOIR4	QuickExtract	2.27686059299246	1.4279285176467686
Lysiphlebus_testaceipes	fwhF2-fwhR2n	DNA	2.714435888280742	1.0648893392404497
Lysiphlebus_testaceipes	fwhF2-fwhR2n	DNEasy	0.7018701846305784	1.3570766003103674
Lysiphlebus_testaceipes	fwhF2-fwhR2n	PCR	4.508537514679198	1.0169937035326746
Lysiphlebus_testaceipes	fwhF2-fwhR2n	QuickExtract	1.1428754947979234	1.4600581891153288
Lysiphlebus_testaceipes	fwhF2-HexCOIR4	DNA	1.9984339528265236	1.0288111494724284
Lysiphlebus_testaceipes	fwhF2-HexCOIR4	DNEasy	0.48316339219021537	1.3456277661072515
Lysiphlebus_testaceipes	fwhF2-HexCOIR4	PCR	2.838677228600582	1.0198736132301942
Lysiphlebus_testaceipes	fwhF2-HexCOIR4	QuickExtract	1.130309765873045	1.2479569515947837
Metopolophium_dirhodum	fwhF2-fwhR2n	DNA	0.09067997296153962	1.065200570343021
Metopolophium_dirhodum	fwhF2-fwhR2n	DNEasy	0.4453780619269453	1.461581908143456
Metopolophium_dirhodum	fwhF2-fwhR2n	PCR	0.9864993972272957	1.0262844804360363
Metopolophium_dirhodum	fwhF2-fwhR2n	QuickExtract	0.27383305772264105	1.8440669571944313
Metopolophium_dirhodum	fwhF2-HexCOIR4	DNA	0.18584640030036018	1.035315579082525
Metopolophium_dirhodum	fwhF2-HexCOIR4	DNEasy	0.8878068739111312	1.4677105859148178
Metopolophium_dirhodum	fwhF2-HexCOIR4	PCR	1.0118900931586297	1.030074363851081
Metopolophium_dirhodum	fwhF2-HexCOIR4	QuickExtract	0.6620516316377533	1.8852518050388314
Rhopalosiphum_padi	fwhF2-fwhR2n	DNA	1.6452523251891853	1.0442458751062793
Rhopalosiphum_padi	fwhF2-fwhR2n	DNEasy	11.257584675043312	1.1035825520299718
Rhopalosiphum_padi	fwhF2-fwhR2n	PCR	5.528952902309373	1.0508179353151523
Rhopalosiphum_padi	fwhF2-fwhR2n	QuickExtract	8.792053938336192	1.8255220881053316
Rhopalosiphum_padi	fwhF2-HexCOIR4	DNA	3.1572454113488653	1.0512634556436808
Rhopalosiphum_padi	fwhF2-HexCOIR4	DNEasy	19.210233185848164	1.1234216235944992
Rhopalosiphum_padi	fwhF2-HexCOIR4	PCR	6.4510564638943135	1.0224229465814545
Rhopalosiphum_padi	fwhF2-HexCOIR4	QuickExtract	17.587803570989372	1.8007973688780805
Scaptodrosophila_lativittata	fwhF2-fwhR2n	DNA	0.5370843211861819	1.05998241893543
Scaptodrosophila_lativittata	fwhF2-fwhR2n	DNEasy	0.11446448483725499	1.3884852018020732
Scaptodrosophila_lativittata	fwhF2-fwhR2n	PCR	0.5047764437638724	1.0351588264581206
Scaptodrosophila_lativittata	fwhF2-fwhR2n	QuickExtract	0.08650405771692836	1.5817691247602
Scaptodrosophila_lativittata	fwhF2-HexCOIR4	DNA	0.3338207567897269	1.0452184288588675
Scaptodrosophila_lativittata	fwhF2-HexCOIR4	DNEasy	0.07379887707656409	1.3480910837304911
Scaptodrosophila_lativittata	fwhF2-HexCOIR4	PCR	0.3358812756411284	1.024089168609108
Scaptodrosophila_lativittata	fwhF2-HexCOIR4	QuickExtract	0.051961953979452136	1.3728128293573167
