# Supplementary material for: Disentangling bias for non-destructive insect metabarcoding
Source: PeerJ. 2022 Feb 23;10:e12981. doi: 10.7717/peerj.12981 (PMC8881911; doi:10.7717/peerj.12981)
Supplement: Supplemental Information 5 [file peerj-10-12981-s005.csv]

taxon	pcr_primers	workflow_type	bias_all	se_all	bias_extract	se_extract	bias_PCR	se_PCR	bias_postpcr	se_postpcr
Acizzia_alternata	fwhF2-fwhR2n	DNEasy	48.496933752443255	1.6725514356907258	0.6193254034499275	1.6858151214953867	23.55666974681106	1.1031564305532504	3.3246648120533564	1.069303712884028
Acizzia_alternata	fwhF2-fwhR2n	QuickExtract	153.5145439370799	2.8610009289962224	1.9567192558154936	2.8564781602348184	23.56298061696842	1.1034813854596677	3.325064959967601	1.0691036842122952
Acizzia_alternata	fwhF2-HexCOIR4	DNEasy	42.100883825339636	1.7056603621444875	0.7019912320852417	1.7145626995853918	12.882339880154412	1.083467498624375	4.6554832898038	1.039733405185634
Acizzia_alternata	fwhF2-HexCOIR4	QuickExtract	117.6665955804741	2.71482141694472	1.9620236764185919	2.726527996928962	12.883841743258198	1.0834369471591245	4.654827194003901	1.0396839590583509
Acizzia_solanicola	fwhF2-fwhR2n	DNEasy	58.7405349076056	1.1071200211150225	7.315133042240938	1.111667680521353	3.196504583677429	1.0528338247651032	2.5120266920827605	1.0451076218357656
Acizzia_solanicola	fwhF2-fwhR2n	QuickExtract	33.954956734583774	1.2844695100044339	4.228646871585163	1.2855701041157974	3.1970943292852474	1.0527514384552108	2.5114809294589406	1.0451708274875304
Acizzia_solanicola	fwhF2-HexCOIR4	DNEasy	44.52151174848772	1.1080857941920212	7.506897587946822	1.10984828382654	2.6799382386543393	1.041890287070863	2.2130163676465298	1.0364673325130953
Acizzia_solanicola	fwhF2-HexCOIR4	QuickExtract	26.472666730121958	1.2215383520964342	4.463941612443328	1.2235479987171498	2.6792221032884935	1.0419921680921702	2.213453839234429	1.0363766153937541
Acizzia_sp	fwhF2-fwhR2n	DNEasy	3.8696901705668205	1.2902382406148494	1.9156457219621705	1.2913866585406595	1.566616256999344	1.0426827150640972	1.2894317842165668	1.0312778141002708
Acizzia_sp	fwhF2-fwhR2n	QuickExtract	1.2667470306393918	1.328951687254921	0.6270741487523793	1.3324489536398794	1.5665816420771177	1.0424334504558845	1.2894899589109927	1.031184004417274
Acizzia_sp	fwhF2-HexCOIR4	DNEasy	17.388650268830872	1.3092473102651079	2.042562508337778	1.3109378843905795	3.7264200498329934	1.0490275576880561	2.2845396963458553	1.0433667044582546
Acizzia_sp	fwhF2-HexCOIR4	QuickExtract	6.271734835864173	1.3426092672223096	0.7366630720115528	1.3429145721935358	3.7271752246086445	1.0490670690168298	2.2842255135946465	1.0434536766799778
Aphidius_colemani	fwhF2-fwhR2n	DNEasy	1.1354514552597397	1.3671583380386512	0.15990735033197612	1.3722545342529737	1.4704442232934574	1.05259432225515	4.828937546622235	1.030943873758657
Aphidius_colemani	fwhF2-fwhR2n	QuickExtract	1.0179428591276345	1.4706142373692415	0.14333050198082314	1.4751997723697472	1.4706809915362657	1.0527924031120417	4.829101114769877	1.0310111970668083
Aphidius_colemani	fwhF2-HexCOIR4	DNEasy	0.5745355012927205	1.39116738743068	0.1670074597406035	1.3913412162883765	0.9290061811313378	1.0437623881185447	3.703074041097298	1.031284997829984
Aphidius_colemani	fwhF2-HexCOIR4	QuickExtract	0.7836829732781039	1.5533964729500573	0.2278668492194461	1.5555228001950212	0.9287777667872184	1.043767604302492	3.7029466348267546	1.0314041247135473
Bactrocera_tryoni	fwhF2-fwhR2n	DNEasy	0.5672110969836693	1.1708769610628875	12.536685908355476	1.181936844281391	2.1933994899852176	1.0749748863401978	0.02062744867395751	1.0409466855286371
Bactrocera_tryoni	fwhF2-fwhR2n	QuickExtract	0.11682694040834335	1.6531127670335244	2.5824549854386967	1.6596824238263759	2.1934158519123916	1.0748353744640071	0.020624836193953628	1.0408969792499143
Bactrocera_tryoni	fwhF2-HexCOIR4	DNEasy	0.5208505759835786	1.1365256397128356	9.59368689676762	1.1664661561206222	1.0931099392769932	1.0891181251767565	0.049666523863106424	1.0274149999147475
Bactrocera_tryoni	fwhF2-HexCOIR4	QuickExtract	0.13129672645167778	1.610077069701402	2.417821302281792	1.624743366801162	1.0933259777946527	1.0891114671045816	0.04966838414322472	1.0274168261338081
Bradysia_nr.ocellaris	fwhF2-fwhR2n	DNEasy	0.23124030322895478	1.4539304703381613	1.2126725406517538	1.5979052054837175	0.7292467864052905	1.3044515093222135	0.2630731386299818	1.0215828323669027
Bradysia_nr.ocellaris	fwhF2-HexCOIR4	DNEasy	0.30190322183019297	1.7790120742003703	1.109919050325836	1.769466901750154	1.481267097095696	1.0792887386576357	0.18515797936262365	1.0722710000168623
Carpophilus_davidsoni	fwhF2-fwhR2n	DNEasy	0.016496553401036743	1.2941535800837929	0.33381278633178585	1.2967014192182909	0.5539453698696384	1.056773424529105	0.08921200759878264	1.0402683939635131
Carpophilus_davidsoni	fwhF2-fwhR2n	QuickExtract	0.030602031362482032	1.4043758538398514	0.6191689555938404	1.4085615855882527	0.553885739219934	1.0569476719460276	0.08923205587558494	1.0403180587557008
Carpophilus_davidsoni	fwhF2-HexCOIR4	DNEasy	0.07669863790504301	1.2427481765966022	0.3474493913619459	1.2451568996831555	1.0319796948602997	1.0431049541629136	0.21390697389567268	1.0268159007108324
Carpophilus_davidsoni	fwhF2-HexCOIR4	QuickExtract	0.13912264778547842	1.3187431246894097	0.6302437577605221	1.3232982096174917	1.0318276897023861	1.043178334893377	0.21393512905794357	1.02681710890729
Carpophilus_truncatus	fwhF2-fwhR2n	DNEasy	0.08605055808411599	1.2702701108499328	0.02519947426369549	1.2757934161971303	13.867086838856764	1.046564952226178	0.24625041773364165	1.0300255393165576
Carpophilus_truncatus	fwhF2-fwhR2n	QuickExtract	0.14133287993516375	3.1369757510015632	0.04138483176628611	3.1376320894899563	13.865222660394766	1.046362563124783	0.2463060992170672	1.0299444200287735
Carpophilus_truncatus	fwhF2-HexCOIR4	DNEasy	0.04248773992241987	1.309767938329334	0.02281818838711556	1.3100145261455998	7.9665856567889914	1.0474730546345614	0.23362433183017672	1.0342052589677462
Carpophilus_truncatus	fwhF2-HexCOIR4	QuickExtract	0.036767202983407445	4.672690694381847	0.019748858092626213	4.670556776133371	7.964462569564219	1.0475727114226117	0.23364846785942076	1.0341954636787152
Diuraphis_noxia	fwhF2-fwhR2n	DNEasy	0.4025036367121941	1.274972244117839	5.42264754472434	1.2875681956101996	0.06481989321080257	1.0911221291997497	1.1451176797698244	1.0291841906723749
Diuraphis_noxia	fwhF2-fwhR2n	QuickExtract	0.576986707848011	1.6049416271787527	7.7693622306053856	1.6159580526466273	0.0648628713142686	1.0907337702006872	1.1449440603945755	1.029059495110039
Diuraphis_noxia	fwhF2-HexCOIR4	DNEasy	0.44169218287810974	1.3012147227613082	5.914735510801776	1.3327935972085072	0.06951409850446948	1.1273870887233626	1.074265154929702	1.0295427062268665
Diuraphis_noxia	fwhF2-HexCOIR4	QuickExtract	0.7329628613609542	1.5961200571517387	9.81408516605733	1.6155522942539606	0.06951510714766249	1.1275588619360137	1.0743677191910947	1.0295541458396407
Drosophila_hydei	fwhF2-fwhR2n	DNEasy	0.6585625311546961	1.5368031190287836	1.9814790949804084	1.5382711108202773	0.5864650740344395	1.0497984761946235	0.566756936693014	1.0421130303365835
Drosophila_hydei	fwhF2-fwhR2n	QuickExtract	0.22745895938632008	1.3259749056387613	0.6841377903191602	1.3262666906378535	0.586379243864363	1.0498099471523377	0.5667995980706828	1.04213376986867
Drosophila_hydei	fwhF2-HexCOIR4	DNEasy	0.9483393143395538	1.5536088794803389	2.0149866673962697	1.5533496242408562	0.9658610011352986	1.0330003773972813	0.4872781609074743	1.0242055787049242
Drosophila_hydei	fwhF2-HexCOIR4	QuickExtract	0.27085650387414945	1.4114445817853027	0.5754888473223712	1.4132016683010562	0.9658014573246728	1.0330924381093576	0.4873202972105454	1.0242664672867696
Drosophila_melanogaster	fwhF2-fwhR2n	DNEasy	1.4489812285553323	1.2018152721091602	0.5155578456697322	1.2064072041756768	5.235386980551343	1.0589874594110789	0.5368297435809809	1.0427992864401625
Drosophila_melanogaster	fwhF2-fwhR2n	QuickExtract	1.4642384173086147	1.3075487446945149	0.5210197270943304	1.3103307055752185	5.234696241973529	1.0590644303363093	0.5368663014790301	1.042696741277714
Drosophila_melanogaster	fwhF2-HexCOIR4	DNEasy	0.3974751839495272	1.2219200303044007	0.5926341008257331	1.2231208428643587	0.6792917587315258	1.045205387092236	0.9873292932138149	1.0383431401545888
Drosophila_melanogaster	fwhF2-HexCOIR4	QuickExtract	0.35447662588869977	1.3270258931044356	0.5285789336994403	1.3265819205062115	0.6791678849678514	1.0450379790894673	0.9874053473476065	1.0383152464367533
Drosophila_simulans	fwhF2-fwhR2n	DNEasy	1.0782390580725483	1.1945047844309074	0.6517619832640906	1.1968176414258764	0.08309101610034172	1.0446484124337951	19.91003231547559	1.0331714329057533
Drosophila_simulans	fwhF2-fwhR2n	QuickExtract	6.039369362457294	1.5112598912651303	3.6510780893271453	1.5121176321350216	0.08307993970659854	1.0445126252120072	19.910139231329953	1.0330541222327454
Drosophila_simulans	fwhF2-HexCOIR4	DNEasy	0.4606872010635249	1.144093750659941	0.6536927697345032	1.1469818572174744	0.28356913661774485	1.0433228785267719	2.4852776471862525	1.0298433133037412
Drosophila_simulans	fwhF2-HexCOIR4	QuickExtract	2.27686059299246	1.4279285176467686	3.230677737038861	1.4289455401749354	0.28360772946364055	1.0433094434097057	2.4849987558257576	1.0298513302280703
Lysiphlebus_testaceipes	fwhF2-fwhR2n	DNEasy	0.7018701846305784	1.3570766003103674	0.25851467591629834	1.3701658936660095	0.6020652336632413	1.0661342757595194	4.508537514679198	1.0169937035326746
Lysiphlebus_testaceipes	fwhF2-fwhR2n	QuickExtract	1.1428754947979234	1.4600581891153288	0.42146727394822503	1.471639724968173	0.6019867235078414	1.0660226666418804	4.507955576265346	1.0169944515124267
Lysiphlebus_testaceipes	fwhF2-HexCOIR4	DNEasy	0.48316339219021537	1.3456277661072515	0.24184832211085222	1.3456606002797993	0.7039981007294593	1.036401973459625	2.838677228600582	1.0198736132301942
Lysiphlebus_testaceipes	fwhF2-HexCOIR4	QuickExtract	1.130309765873045	1.2479569515947837	0.5657736557328868	1.249945992178686	0.703647425122907	1.0363208882982822	2.8392305809286342	1.019891300165795
Metopolophium_dirhodum	fwhF2-fwhR2n	DNEasy	0.4453780619269453	1.461581908143456	4.911537215784625	1.46689543126795	0.0919253784401977	1.070929998692477	0.9864993972272957	1.0262844804360363
Metopolophium_dirhodum	fwhF2-fwhR2n	QuickExtract	0.27383305772264105	1.8440669571944313	3.0191032681370293	1.8522750594417907	0.0919427261457586	1.0707943788310366	0.9865333534364306	1.0263255195982663
Metopolophium_dirhodum	fwhF2-HexCOIR4	DNEasy	0.8878068739111312	1.4677105859148178	4.7759582818317625	1.4703195420699893	0.18365858025072798	1.0459170796463084	1.0118900931586297	1.030074363851081
Metopolophium_dirhodum	fwhF2-HexCOIR4	QuickExtract	0.6620516316377533	1.8852518050388314	3.562784846038568	1.8884498751784844	0.18369198800635653	1.0459283321970205	1.011791198959376	1.0301470039381273
Rhopalosiphum_padi	fwhF2-fwhR2n	DNEasy	11.257584675043312	1.1035825520299718	6.842466959436641	1.1140530358330574	0.2975703273764521	1.0685071531358876	5.528952902309373	1.0508179353151523
Rhopalosiphum_padi	fwhF2-fwhR2n	QuickExtract	8.792053938336192	1.8255220881053316	5.3433423384689105	1.8284418608782613	0.2977079510416003	1.0687437654518706	5.5269674957643184	1.0510093021462155
Rhopalosiphum_padi	fwhF2-HexCOIR4	DNEasy	19.210233185848164	1.1234216235944992	6.0844916004299465	1.1354000818428505	0.48941524989271734	1.0564319632365449	6.4510564638943135	1.0224229465814545
Rhopalosiphum_padi	fwhF2-HexCOIR4	QuickExtract	17.587803570989372	1.8007973688780805	5.570436824634232	1.805827651153552	0.48951849007501924	1.0567112045898346	6.449904031381131	1.022345356314372
Scaptodrosophila_lativittata	fwhF2-fwhR2n	DNEasy	0.11446448483725499	1.3884852018020732	0.21312200025585104	1.4004811331123015	1.0640036717037384	1.06934725943113	0.5047764437638724	1.0351588264581206
Scaptodrosophila_lativittata	fwhF2-fwhR2n	QuickExtract	0.08650405771692836	1.5817691247602	0.1610546854466679	1.5885477072742136	1.064085919013452	1.0688827278389181	0.504761438435475	1.034978831932961
Scaptodrosophila_lativittata	fwhF2-HexCOIR4	DNEasy	0.07379887707656409	1.3480910837304911	0.22107336220272805	1.351957344413277	0.9938653357574981	1.0523917556922369	0.3358812756411284	1.024089168609108
Scaptodrosophila_lativittata	fwhF2-HexCOIR4	QuickExtract	0.051961953979452136	1.3728128293573167	0.15564372745286886	1.3731855444229983	0.9940251963105792	1.0522124546322393	0.3358585881436007	1.0240569679506442
